# Supplementary material for: Preliminary Study on the Pathogenic Mechanism of Jujube Flower Disease in Honeybees (Apis mellifera ligustica) Based on Midgut Transcriptomics
Source: Genes (Basel). 2024 Apr 24;15(5):533. doi: 10.3390/genes15050533 (PMC11121247; doi:10.3390/genes15050533)
Supplement: Supplementary file 1 [file genes-15-00533-s001.zip]

Archive with 5 entries (5 files):
- Table S1 The information of primers in qRT-PCR.xlsx
- Table S2. Statistics for filtering and mapping reads.xlsx
- Table S3. Differentially expressed genesbetween HG and DG.xlsx
- Table S4. GO enrichment analysis of the differentially expression genes between HG and DG.xlsx
- Table S5. KEGG enrichment analysis of the differentially expression genes between HG and DG.xlsx
