# Supplementary material for: Preliminary Study on the Pathogenic Mechanism of Jujube Flower Disease in Honeybees (Apis mellifera ligustica) Based on Midgut Transcriptomics
Source: Genes (Basel). 2024 Apr 24;15(5):533. doi: 10.3390/genes15050533 (PMC11121247; doi:10.3390/genes15050533)
Supplement: Supplementary file 1 [file genes-15-00533-s001.zip › Table S1 The information of primers in qRT-PCR.xlsx]

## Sheet: Sheet1
Table S1. The information of primers in qRT-PCR
Gene name	Gene ID	Forward primer (5'-3')	Reverse primer (5'-3')
Cyp6a17	LOC412209	GGCTGGATTTGAAACGTCAT	CGCGTGGAATTCTTTCATTT
Far	LOC411983	CGATCGATTCATTGTGATGG	CGATCTGCTACATCCCAAGC
Cyp6a14	LOC112935903	GAACCTGTCAATGTGCGAGA	TTCATTTCTACGCCGAAACC
Cyp6a13	LOC 112939925	CTGCGCCATAAGCATAGTGA	GGTCCAGATATGCCACGTTT
FD	LOC725489	AAAGCACCGATTCGAGTCAC	GGGCATAGGTCACAGCATTT
Cyp304a1	LOC724175	TTCCGTTTGGATTTGGACAT	GTCGGTTCTCCTTCGACAAA
Cht10	LOC100577725	TTCCGTTTGGATTTGGACAT	GTCGGTTCTCCTTCGACAAA
AADC	LOC410638	TCGTTCTAGGGCTCGTCTGT	AACAAATTGCGAACCGTAGG
AGXT2	LOC408817	TGCTCGTCGATTGACTTCAC	CAAGACGAAGTGCCAGATCA
RERG	LOC102655814	GAGGTGAAGGTGGCTGTGAT	CCGATATACCGCCTCGTTAG
TR	LOC410755	TACCGAATTGGACGGATCTC	GCGGCAATTACCAAAGTGTT
Apid1	LOC406140	TTTTGCCTTAGCAATTCTTGTTG	GTAGGTCGAGTAGGCGGATCT
Arp1	LOC406122	ACTACGGCCGAACGTGAAAT	GGAAAAGAGCCTCGGGACAA
