# Supplementary material for: Preliminary Study on the Pathogenic Mechanism of Jujube Flower Disease in Honeybees (Apis mellifera ligustica) Based on Midgut Transcriptomics
Source: Genes (Basel). 2024 Apr 24;15(5):533. doi: 10.3390/genes15050533 (PMC11121247; doi:10.3390/genes15050533)
Supplement: Supplementary file 1 [file genes-15-00533-s001.zip › Table S2. Statistics for filtering and mapping reads.xlsx]

## Sheet: Sheet1
Table S2. Statistics for filtering and mapping reads
Sample	HG1	HG2	HG3	DG1	DG2	DG3
Raw reads	47598496	45782740	46093344	46075084	47034070	48173104
Clean reads	45519370 (95.63%)	43470174 (94.95%)	43668350 (94.74%)	44556202 (96.70%)	45859810 (97.50%)	45984988 (95.46%)
Clean bases	6.83 G	6.52 G	6.55 G	6.68 G	6.88 G	6.9 G
Error rate (%)	0.03	0.03	0.03	0.03	0.02	0.03
Q20 (%)	97.77	97.96	97.67	97.5	98.05	97.94
Q30 (%)	93.55	94.05	93.36	92.81	94.16	93.97
GC concentent (%)	39.16	40.23	39.18	39.64	38.49	39.99
Total_map	41705899 (91.62%)	40717935 (93.67%)	40108325 (91.85%)	35606927 (79.91%)	43684787 (95.26%)	42618865 (92.68%)
Unique_map	41126970 (90.35%)	40138691 (92.34%)	39285973 (89.96%)	35159326 (78.91%)	43037436 (93.85%)	42031167 (91.4%)
Multi_map	578929 (1.27%)	579244 (1.33%)	822352 (1.88%)	447601 (1.0%)	647351 (1.41%)	587698 (1.28%)
Positive_map	20576988 (45.2%)	20079457 (46.19%)	19672886 (45.05%)	17596732 (39.49%)	21539040 (46.97%)	21027754 (45.73%)
Negative_map	20549982 (45.15%)	20059234 (46.14%)	19613087 (44.91%)	17562594 (39.42%)	21498396 (46.88%)	21003413 (45.67%)
Splice_map	13905013 (30.55%)	13833127 (31.82%)	12076108 (27.65%)	11951389 (26.82%)	15263098 (33.28%)	14735133 (32.04%)
Unsplice_map	27221957 (59.8%)	26305564 (60.51%)	27209865 (62.31%)	23207937 (52.09%)	27774338 (60.56%)	27296034 (59.36%)
Proper_map	39542258 (86.87%)	38696674 (89.02%)	37791076 (86.54%)	33603966 (75.42%)	41667010 (90.86%)	40438216 (87.94%)
Exon_map	5657501480 (90.7448%)	5648619486 (92.7881%)	5471841062 (91.2714%)	4894349426 (91.928%)	5957263393 (91.172%)	5834806721 (91.5781%)
Intron_map	215030576 (3.449%)	155038758 (2.5468%)	153625715 (2.5625%)	158541591 (2.9778%)	214146397 (3.2774%)	211267622 (3.3159%)
Intergenic_map	361989331 (5.8062%)	283995717 (4.6651%)	369662097 (6.166%)	271221953 (5.0942%)	362684788 (5.5507%)	325322247 (5.106%)
