# Supplementary material for: Preliminary Study on the Pathogenic Mechanism of Jujube Flower Disease in Honeybees (Apis mellifera ligustica) Based on Midgut Transcriptomics
Source: Genes (Basel). 2024 Apr 24;15(5):533. doi: 10.3390/genes15050533 (PMC11121247; doi:10.3390/genes15050533)
Supplement: Supplementary file 1 [file genes-15-00533-s001.zip › Table S3. Differentially expressed genesbetween HG and DG.xlsx]

## Sheet: Sheet1
Table S3. Differentially expressed genesbetween HG and DG
gene_name	DG1	DG2	DG3	HG1	HG2	HG3	DG	HG	log2FoldChange	P-value	Padj	gene_description
Apid1	479.42	214.853	164.972	1767.41	340.073	890.889	286.415	999.458	-1.80479	0.000606975	0.0488691	apidaecin 1
CPR14	47.0663	7.38045	17.3175	105.698	129.825	166.392	23.9214	133.972	-2.50624	3.11008e-06	0.00119191	cuticular protein 14
Cry2	1104.42	612.578	1327.98	417.594	328.584	390.558	1014.99	378.912	1.42066	5.56723e-06	0.00167431	cryptochrome 2
LOC100576555	14.2294	16.401	19.1404	136.888	96.5072	69.3299	16.5903	100.908	-2.60482	5.09507e-10	9.76317e-07	cytochrome b561 domain-containing protein 2
LOC100576876	1287.21	1239.1	1325.25	863.779	704.273	828.492	1283.85	798.848	0.68396	0.000587478	0.0477003	uncharacterized LOC100576876
LOC100577142	537.432	387.064	337.236	720.827	745.633	853.913	420.577	773.458	-0.880096	0.000526468	0.0446379	G-protein coupled receptor Mth
LOC100577163	22.9859	17.2211	52.8641	147.284	151.654	95.9063	31.0237	131.615	-2.08543	3.27692e-06	0.00120755	insulin-like growth factor-binding protein complex acid labile subunit
LOC100577242	9075.04	15035.6	14058.2	5793.47	3296.18	2909.54	12723	3999.73	1.66929	2.56356e-07	0.000188543	sterile alpha and TIR motif-containing protein 1
LOC100577436	54.7283	41.0025	14.5832	4.33189	2.29779	4.62199	36.7713	3.75056	3.27865	8.60016e-06	0.00235423	sperm flagellar protein 2-like
LOC100577719	597.633	717.544	809.367	314.495	264.246	278.475	708.181	285.739	1.30874	1.37541e-08	1.84094e-05	uncharacterized LOC100577719
LOC100577725	5.47283	3.2802	19.1404	142.086	62.0403	56.6194	9.29782	86.9153	-3.22723	2.75504e-07	0.000188543	probable chitinase 10
LOC100577810	754.156	581.416	552.339	956.482	1191.4	1728.63	629.303	1292.17	-1.03805	0.000263373	0.027133	uncharacterized LOC100577810
LOC100577903	518.824	691.302	471.22	252.983	113.741	323.539	560.449	230.088	1.28417	0.000520904	0.0445606	uncharacterized protein MAL13P1.304
LOC100578091	2217.59	843.012	669.004	461.78	269.99	247.277	1243.2	326.349	1.92784	1.17484e-05	0.00312671	uncharacterized LOC100578091
LOC100578130	268.169	59.0436	41.0152	22.5258	27.5735	24.2655	122.742	24.7883	2.30564	0.00021242	0.0233298	uncharacterized LOC100578130
LOC100578156	646.888	662.601	1151.16	2468.31	1864.66	1666.23	820.217	1999.73	-1.28579	1.82232e-05	0.00436492	uncharacterized LOC100578156
LOC100578770	469.569	206.653	245.18	821.327	658.317	627.435	307.134	702.36	-1.19618	0.000362338	0.0340349	uncharacterized LOC100578770
LOC102654520	1416.37	1381.78	4863.5	890.637	806.524	844.669	2553.88	847.277	1.59178	0.000287033	0.0286465	putative uncharacterized protein DDB_G0282133
LOC102654781	1146.01	1239.1	841.268	1846.25	1885.34	2688.84	1075.46	2140.14	-0.992554	0.000145474	0.0183393	protein G12
LOC102655139	52.5392	36.0822	11.8488	0	0	6.93299	33.4901	2.311	3.92668	9.40404e-05	0.0132947	uncharacterized LOC102655139
LOC102655814	465.19	326.38	522.261	910.564	732.995	1381.98	437.944	1008.51	-1.20375	0.000100552	0.0137627	ras-related and estrogen-regulated growth inhibitor
LOC102656088	2.18913	5.74035	1.8229	23.3922	17.2334	23.11	3.25079	21.2452	-2.67435	0.000346233	0.0331725	uncharacterized LOC102656088
LOC102656326	85.3761	127.108	82.0305	36.3879	19.5312	45.0644	98.1715	33.6612	1.54419	0.000136536	0.0179199	stress response protein NST1
LOC102656661	264.885	186.971	290.752	450.517	559.512	699.076	247.536	569.702	-1.20283	1.99175e-05	0.00438238	uncharacterized LOC102656661
LOC107963996	7.66196	9.02055	7.2916	110.896	42.5091	50.8419	7.99137	68.0825	-3.09396	1.81494e-08	1.9321e-05	leucine-rich repeat-containing protein 70
LOC107964212	109.457	160.73	243.357	92.7025	43.658	36.9759	171.181	57.7788	1.55817	0.00036169	0.0340349	tubulin polyglutamylase complex subunit 2
LOC107965706	175.131	68.0642	63.8015	24.2586	17.2334	46.2199	102.332	29.2373	1.80737	0.000493004	0.0426193	uncharacterized LOC107965706
LOC107965774	5.47283	4.10025	54.687	0.866379	1.1489	0	21.42	0.671758	4.96788	0.000553369	0.0457135	uncharacterized LOC107965774
LOC112935903	66.7685	91.8456	76.5618	25.125	39.0624	27.732	78.392	30.6398	1.36562	0.000241112	0.0256677	cytochrome P450 6a14-like
LOC112939925	141.199	73.8045	71.0931	354.349	743.335	797.294	95.3655	631.659	-2.73155	1.83032e-12	8.76812e-09	cytochrome P450 6a13-like
LOC113218602	66.7685	25.4216	64.7129	151.616	145.91	149.059	52.301	148.862	-1.51728	8.33395e-05	0.0126742	uncharacterized LOC113218602
LOC113219195	5.47283	9.02055	43.7496	249.517	155.101	94.7508	19.4143	166.456	-3.09516	7.51332e-07	0.000479901	clumping factor A-like
LOC113219404	480.514	513.351	307.159	207.931	82.7204	146.748	433.675	145.8	1.56856	1.77475e-05	0.00435997	putative leucine-rich repeat-containing protein DDB_G0290503
LOC406097	2026.04	2529.04	2165.6	1400.93	1279.87	1170.52	2240.23	1283.77	0.803138	9.46691e-05	0.0132947	integrin beta-PS
LOC408299	1.09457	7.38045	19.1404	116.095	78.1249	40.4424	9.20515	78.2207	-3.07094	4.14088e-06	0.0014694	purine nucleoside phosphorylase
LOC408641	303.195	246.835	123.957	86.6379	103.401	88.9733	224.662	93.0039	1.27213	0.000441859	0.0399382	uncharacterized LOC408641
LOC408797	1201.83	680.642	1087.36	1529.16	2136.94	3295.48	989.945	2320.53	-1.22918	0.000259692	0.0270446	nidogen-2
LOC408817	4684.74	4263.44	4800.61	6775.95	20926	11613.9	4582.93	13105.3	-1.51577	3.11828e-05	0.00622422	alanine--glyoxylate aminotransferase 2-like
LOC409023	2123.46	2148.53	2761.69	4970.41	6439.56	4084.69	2344.56	5164.89	-1.13936	5.59209e-06	0.00167431	methylthioribose-1-phosphate isomerase
LOC409187	1.09457	2.46015	10.0259	160.28	50.5514	41.5979	4.52689	84.1431	-4.20272	1.12986e-08	1.80419e-05	MD-2-related lipid-recognition protein
LOC409414	2768.16	3981.34	2650.5	1851.45	1323.53	1370.42	3133.33	1515.13	1.04799	5.6913e-05	0.00956637	kinectin
LOC409751	5884.38	4329.05	4994.74	2544.55	3115.8	2650.71	5069.39	2770.36	0.871737	6.23643e-05	0.0101273	multiple inositol polyphosphate phosphatase 1
LOC410018	1242.33	1426.07	1486.57	897.568	776.653	846.98	1384.99	840.4	0.720612	0.000324758	0.031606	protein I'm not dead yet
LOC410326	1556.47	1135.77	1573.16	2745.55	3744.25	2966.16	1421.8	3151.99	-1.1487	1.77532e-06	0.000845473	Krueppel-like factor 10
LOC410614	4390.3	5494.34	6497.73	9875.85	11285.6	18867	5460.79	13342.8	-1.28879	1.7335e-05	0.00435997	tubulin alpha chain
LOC410638	410.462	207.473	179.556	69.3103	103.401	62.3969	265.83	78.3692	1.76177	5.01183e-06	0.00160061	aromatic-L-amino-acid decarboxylase
LOC410755	40.4989	32.802	22.7862	95.3016	99.9539	64.7079	32.0291	86.6545	-1.4435	0.000161726	0.0198088	tyramine receptor-like
LOC410972	1229.2	832.351	881.372	2069.78	1724.49	2257.84	980.973	2017.37	-1.0409	2.24069e-05	0.00466696	nuclear pore complex protein Nup54
LOC411009	155.428	178.771	201.43	267.711	394.071	383.625	178.543	348.469	-0.96172	0.000313599	0.0309751	dachshund homolog 2
LOC411038	180.603	214.853	223.305	87.5042	55.147	62.3969	206.254	68.3494	1.58627	9.72687e-08	9.29426e-05	uncharacterized LOC411038
LOC411602	168.563	105.786	362.757	73.6422	49.4025	57.7749	212.369	60.2732	1.81349	5.006e-05	0.00872046	dynein heavy chain 6
LOC411677	284.587	201.732	250.649	387.271	616.957	553.484	245.656	519.237	-1.0801	8.73184e-05	0.0128707	mitochondrial pyruvate carrier 1
LOC411802	232.048	287.018	229.685	155.948	85.0182	102.839	249.584	114.602	1.11756	0.000275899	0.0281212	biorientation of chromosomes in cell division protein 1-like 1
LOC411983	5004.35	2606.12	1803.76	1167.01	1014.47	1054.97	3138.08	1078.82	1.5401	1.27084e-05	0.0032908	putative fatty acyl-CoA reductase
LOC412162	47.0663	86.1053	0.91145	0.866379	1.1489	0	44.6943	0.671758	6.02785	2.01257e-05	0.00438238	armadillo repeat-containing protein gudu
LOC412209	6160.22	3841.94	9118.14	2087.97	2118.56	1739.02	6373.43	1981.85	1.68513	1.06708e-07	9.29426e-05	probable cytochrome P450 6a17
LOC412487	1010.28	1459.69	1427.33	730.357	701.975	641.301	1299.1	691.211	0.91052	9.57455e-05	0.0132947	annexin B9
LOC412543	2492.33	1466.25	1755.45	1029.26	785.844	853.913	1904.68	889.672	1.09735	3.95903e-05	0.00729452	uncharacterized LOC412543
LOC413048	822.019	869.253	491.271	1244.99	1324.68	1838.4	727.514	1469.35	-1.01396	0.000536187	0.0450632	bifunctional 3'-phosphoadenosine 5'-phosphosulfate synthase 2
LOC413200	374.341	281.277	375.517	661.913	589.383	714.098	343.712	655.131	-0.931798	6.09907e-05	0.010075	fibroblast growth factor receptor homolog 1
LOC413332	17692.6	14941.3	19826.8	11645.9	8034.22	8199.41	17486.9	9293.17	0.911932	0.0001655	0.0198207	spectrin beta chain
LOC551496	886.598	492.03	1194	2355.68	2450.59	2503.96	857.542	2436.75	-1.507	2.02955e-06	0.000845473	H/ACA ribonucleoprotein complex subunit GAR1
LOC551646	85.3761	121.367	72.916	44.1853	27.5735	33.5094	93.2198	35.0894	1.40297	0.000214281	0.0233298	myb-like protein X
LOC551924	350.261	445.287	471.22	219.194	244.715	249.588	422.256	237.832	0.830334	0.000438508	0.0399382	mucin-1
LOC551970	203.589	388.704	282.549	129.957	91.9116	100.528	291.614	107.466	1.43871	7.62607e-06	0.0022141	dual oxidase
LOC552082	2286.55	2558.56	2884.74	1587.21	1601.56	1133.54	2576.61	1440.77	0.838477	0.000326583	0.031606	vinculin
LOC552190	507.878	296.858	166.795	80.5732	56.2959	101.684	323.844	79.5176	2.02448	1.20728e-06	0.000680408	prisilkin-39
LOC552494	789.182	998.001	1101.94	1441.65	2015.16	3034.34	963.042	2163.72	-1.16726	0.000144269	0.0183393	60S ribosomal protein L37
LOC552498	426.881	516.632	363.668	256.448	194.163	253.054	435.727	234.555	0.892891	0.000486647	0.0426193	DNA repair protein complementing XP-C cells homolog
LOC552513	189.36	161.55	219.659	362.146	364.2	504.953	190.19	410.433	-1.10952	2.52496e-05	0.00514716	neural cell adhesion molecule 2
LOC552631	20.7967	25.4216	14.5832	0.866379	2.29779	2.311	20.2672	1.82505	3.5267	7.93042e-05	0.0122551	transmembrane protein 26
LOC724175	35.0261	35.2622	32.8122	76.2413	136.719	91.2843	34.3668	101.415	-1.55748	1.98112e-05	0.00438238	probable cytochrome P450 304a1
LOC724192	12506.5	13028.1	14760	8998.21	8208.86	6587.49	13431.6	7931.52	0.759895	0.000373846	0.0344405	titin
LOC724269	94.1326	63.9639	54.687	189.737	128.676	179.102	70.9278	165.838	-1.23262	0.000176133	0.0205796	connectin
LOC724465	55.8228	39.3624	117.577	185.405	175.781	201.057	70.9208	187.414	-1.40204	0.000475299	0.0425593	enhancer of split mbeta protein
LOC724561	141.199	132.848	99.348	46.7844	34.4669	42.7534	124.465	41.3349	1.58422	1.42966e-06	0.000741681	E3 ubiquitin-protein ligase DCST1
LOC724593	820.924	812.67	719.134	517.228	279.182	420.601	784.243	405.67	0.949265	0.000557196	0.0457135	transcriptional regulator ATRX homolog
LOC724611	6.56739	10.6607	3.6458	27.7241	19.5312	87.8178	6.95795	45.0244	-2.67974	0.000140342	0.0181705	tubulin glycylase 3A
LOC724631	385.287	722.464	765.618	1108.96	1223.57	1970.12	624.456	1434.22	-1.19853	0.000366626	0.0341034	60S ribosomal protein L29
LOC724651	86.4707	65.604	90.2335	12.1293	41.3602	17.3325	80.7694	23.6073	1.78917	0.000185286	0.0213308	amphoterin-induced protein 2-like
LOC724747	374.341	257.496	461.194	143.819	143.612	135.193	364.344	140.875	1.36981	2.01111e-06	0.000845473	otoferlin
LOC724865	1566.32	908.616	793.873	201.866	427.389	352.427	1089.6	327.227	1.7367	1.15051e-06	0.000680408	ABC transporter G family member 20
LOC724916	238.615	320.64	218.748	422.793	541.13	818.093	259.334	594.005	-1.19373	0.00012721	0.0171661	tetraspanin-12
LOC725041	71.1468	10.6607	27.3435	7.79741	2.29779	1.1555	36.3836	3.75023	3.21208	0.000203359	0.0228442	leucine-rich repeat-containing protein 15
LOC725131	44.8772	36.9023	43.7496	11.2629	6.89337	13.866	41.843	10.6741	1.96588	7.40269e-05	0.0118209	microtubule-associated protein futsch
LOC725305	14.2294	13.9409	55.5984	283.306	124.081	109.772	27.9229	172.386	-2.62558	3.09783e-06	0.00119191	uncharacterized LOC725305
LOC725404	657.834	410.025	550.516	740.754	1106.39	2658.8	539.458	1501.98	-1.47734	0.000493763	0.0426193	actin
LOC725489	43.7826	15.581	28.2549	120.427	80.4227	139.815	29.2062	113.555	-1.97479	4.89543e-06	0.00160061	farnesol dehydrogenase
LOC725707	295.533	306.699	298.956	189.737	113.741	144.437	300.396	149.305	1.00424	0.000217155	0.0233771	centrosomal protein of 135 kDa
LOC725922	0	0.82005	2.73435	51.9827	20.6801	4.62199	1.1848	25.7616	-4.41055	9.41831e-05	0.0132947	mitochondrial basic amino acids transporter
LOC725966	232.048	165.65	178.644	329.224	450.367	412.513	192.114	397.368	-1.0498	5.57321e-05	0.00953516	fork head domain-containing protein crocodile
LOC726284	252.845	232.074	285.284	416.728	469.898	533.84	256.734	473.489	-0.882408	0.000130483	0.0173634	regulator of G-protein signaling 17
LOC726286	290.06	286.198	277.081	641.12	457.26	558.106	284.446	552.162	-0.958118	3.36081e-05	0.00631372	uncharacterized LOC726286
LOC726321	124.78	121.367	188.67	286.771	272.288	350.116	144.939	303.058	-1.06313	0.0001697	0.0200728	uncharacterized LOC726321
LOC726331	8.75653	17.2211	14.5832	61.5129	63.1892	53.1529	13.5203	59.285	-2.11475	1.47082e-06	0.000741681	alpha-2A adrenergic receptor
LOC726391	110.551	95.9459	84.7648	17.3276	14.9356	17.3325	97.0873	16.5319	2.54928	1.98163e-11	6.32867e-08	carboxypeptidase B
LOC726529	2035.89	2067.35	2460.91	896.702	1309.74	915.154	2188.05	1040.53	1.07279	8.17049e-06	0.0023024	ankyrin repeat domain-containing protein 29
LOC726625	323.991	327.2	269.789	1198.2	2211.62	1494.06	306.994	1634.63	-2.4124	1.04251e-17	9.98826e-14	4-coumarate--CoA ligase 1
LOC726798	422.502	302.599	350.908	33.7888	134.421	157.148	358.67	108.452	1.73086	0.000163333	0.0198088	sn1-specific diacylglycerol lipase beta
LOC726803	10.9457	22.1414	26.432	155.082	125.23	60.0859	19.8397	113.466	-2.50699	1.19713e-07	9.55811e-05	uncharacterized LOC726803
LOC726825	354.639	157.45	152.212	59.7801	55.147	91.2843	221.434	68.7371	1.68731	3.31071e-05	0.00631372	homeobox protein HMX2
LOC727110	9.85109	21.3213	24.6091	181.939	112.592	92.4398	18.5938	128.99	-2.78273	2.47678e-10	5.93251e-07	yellow-x2
LOC727113	181.698	172.211	180.467	335.288	280.33	331.628	178.125	315.749	-0.827079	0.000286888	0.0286465	probable ATP-dependent RNA helicase spindle-E
LOC727159	696.144	751.166	745.566	453.982	311.351	428.69	730.959	398.008	0.876001	0.000187014	0.0213308	CAP-Gly domain-containing linker protein 1
LOC727311	85.3761	37.7223	69.2702	27.7241	14.9356	17.3325	64.1229	19.9974	1.66123	0.000484416	0.0426193	band 7 protein AGAP004871
novel.128	178.414	153.349	194.139	51.1163	51.7003	65.8634	175.301	56.2267	1.64324	1.53716e-08	1.84094e-05	-
novel.14	7.66196	9.8406	7.2916	51.9827	28.7224	35.8204	8.26472	38.8418	-2.23263	3.29248e-05	0.00631372	-
novel.166	80.9979	82.005	78.3847	25.125	39.0624	26.5765	80.4625	30.2546	1.41864	7.90225e-05	0.0122551	-
novel.187	1.09457	0	0	30.3232	10.3401	53.1529	0.364855	31.2721	-6.5437	2.02963e-06	0.000845473	-
novel.200	5.47283	9.02055	10.0259	28.5905	37.9135	26.5765	8.17311	31.0268	-1.90773	0.000558238	0.0457135	-
novel.269	105.078	63.9639	49.2183	186.271	168.888	169.858	72.7535	175.006	-1.27405	0.000158649	0.0197405	-
novel.290	238.615	505.151	162.238	83.1723	93.0605	134.038	302.001	103.424	1.54929	0.000246477	0.0259505	-
novel.294	88.6598	8.2005	48.3068	5.19827	1.1489	6.93299	48.3891	4.42672	3.4366	4.88461e-05	0.00866657	-
novel.306	0	1.6401	5.4687	19.9267	32.1691	28.8875	2.3696	26.9944	-3.46425	2.08061e-05	0.00442986	-
novel.385	21.8913	26.2416	24.6091	51.1163	98.805	79.7294	24.2474	76.5502	-1.64914	4.77044e-05	0.0086237	-
novel.53	108.362	78.7248	59.2442	254.715	214.843	190.657	82.1104	220.072	-1.42874	4.58267e-06	0.00156809	-
novel.76	894.26	867.613	778.378	564.879	430.836	434.467	846.75	476.727	0.827171	0.000205052	0.0228442	-
Per	1919.87	2013.22	2335.13	1146.22	911.074	434.467	2089.41	830.587	1.33015	8.66391e-05	0.0128707	period circadian protein
Tsf1	971.974	942.238	1020.82	3183.94	1328.12	5369.6	978.345	3293.89	-1.75137	1.88815e-05	0.00438238	transferrin 1
