# Supplementary material for: Preliminary Study on the Pathogenic Mechanism of Jujube Flower Disease in Honeybees (Apis mellifera ligustica) Based on Midgut Transcriptomics
Source: Genes (Basel). 2024 Apr 24;15(5):533. doi: 10.3390/genes15050533 (PMC11121247; doi:10.3390/genes15050533)
Supplement: Supplementary file 1 [file genes-15-00533-s001.zip › Table S4. GO enrichment analysis of the differentially expression genes between HG and DG.xlsx]

## Sheet: Sheet1
Table S4. GO enrichment analysis of the differentially expression genes between HG and DG
Category	GO ID	Description	P-value	geneID	Count	Up	Up_Gene_names	Down	Down_Gene_names
MF	GO:0005506	iron ion binding	0.00155077	112939925/412209/724175/112935903	4	2	412209/112935903	2	112939925/724175
MF	GO:0016705	oxidoreductase activity, acting on paired donors, with incorporation or reduction of molecular oxygen	0.0019048	112939925/412209/724175/112935903	4	2	412209/112935903	2	112939925/724175
MF	GO:0020037	heme binding	0.0023114	112939925/412209/724175/112935903	4	2	412209/112935903	2	112939925/724175
MF	GO:0046906	tetrapyrrole binding	0.00245928	112939925/412209/724175/112935903	4	2	412209/112935903	2	112939925/724175
MF	GO:0048037	cofactor binding	0.00992443	112939925/412209/410638/724175/408817/112935903	6	3	412209/410638/112935903	3	112939925/724175/408817
BP	GO:0007155	cell adhesion	0.0171473	408797/552082	2	1	552082	1	408797
BP	GO:0022610	biological adhesion	0.0171473	408797/552082	2	1	552082	1	408797
MF	GO:0030170	pyridoxal phosphate binding	0.0395795	410638/408817	2	1	410638	1	408817
MF	GO:0070279	vitamin B6 binding	0.0395795	410638/408817	2	1	410638	1	408817
MF	GO:0019842	vitamin binding	0.0463801	410638/408817	2	1	410638	1	408817
MF	GO:0008061	chitin binding	0.0535771	100577725/107965774	2	1	107965774	1	100577725
BP	GO:0006030	chitin metabolic process	0.0543443	100577725/107965774	2	1	107965774	1	100577725
BP	GO:0006040	amino sugar metabolic process	0.0543443	100577725/107965774	2	1	107965774	1	100577725
BP	GO:1901071	glucosamine-containing compound metabolic process	0.0543443	100577725/107965774	2	1	107965774	1	100577725
BP	GO:0006022	aminoglycan metabolic process	0.0784337	100577725/107965774	2	1	107965774	1	100577725
MF	GO:0046914	transition metal ion binding	0.079814	112939925/726391/412209/724175/novel.76/112935903	6	4	726391/412209/novel.76/112935903	2	112939925/724175
MF	GO:0016491	oxidoreductase activity	0.0887132	112939925/412209/725489/411983/724175/112935903	6	3	412209/411983/112935903	3	112939925/725489/724175
MF	GO:0004181	metallocarboxypeptidase activity	0.0922623	726391	1	1	726391	0
MF	GO:0008235	metalloexopeptidase activity	0.0922623	726391	1	1	726391	0
MF	GO:0080019	fatty-acyl-CoA reductase (alcohol-forming) activity	0.0922623	411983	1	1	411983	0
BP	GO:0098656	anion transmembrane transport	0.102266	411677	1	0		1	411677
BP	GO:1903825	organic acid transmembrane transport	0.102266	411677	1	0		1	411677
BP	GO:1905039	carboxylic acid transmembrane transport	0.102266	411677	1	0		1	411677
CC	GO:0005576	extracellular region	0.105064	100577725/107965774	2	1	107965774	1	100577725
MF	GO:0004180	carboxypeptidase activity	0.10969	726391	1	1	726391	0
MF	GO:0016620	oxidoreductase activity, acting on the aldehyde or oxo group of donors, NAD or NADP as acceptor	0.10969	411983	1	1	411983	0
CC	GO:0030286	dynein complex	0.109708	411602	1	1	411602	0
BP	GO:0006814	sodium ion transport	0.111046	410018	1	1	410018	0
CC	GO:0005743	mitochondrial inner membrane	0.123471	411677	1	0		1	411677
CC	GO:0005875	microtubule associated complex	0.130279	411602	1	1	411602	0
CC	GO:0019866	organelle inner membrane	0.130279	411677	1	0		1	411677
MF	GO:0016887	ATPase activity	0.138632	724865/411602	2	2	724865/411602	0
MF	GO:0003993	acid phosphatase activity	0.14357	409751	1	1	409751	0
BP	GO:0015711	organic anion transport	0.145345	411677	1	0		1	411677
BP	GO:0015849	organic acid transport	0.145345	411677	1	0		1	411677
BP	GO:0046942	carboxylic acid transport	0.145345	411677	1	0		1	411677
BP	GO:0017144	drug metabolic process	0.150989	100577725/107965774	2	1	107965774	1	100577725
MF	GO:0016831	carboxy-lyase activity	0.160034	410638	1	1	410638	0
MF	GO:0016903	oxidoreductase activity, acting on the aldehyde or oxo group of donors	0.160034	411983	1	1	411983	0
MF	GO:0044877	protein-containing complex binding	0.160034	552082	1	1	552082	0
BP	GO:0006790	sulfur compound metabolic process	0.162012	413048	1	0		1	413048
CC	GO:0031966	mitochondrial membrane	0.170119	411677	1	0		1	411677
MF	GO:0017111	nucleoside-triphosphatase activity	0.174086	724865/411602/727113	3	2	724865/411602	1	727113
MF	GO:0016830	carbon-carbon lyase activity	0.176188	410638	1	1	410638	0
MF	GO:0016462	pyrophosphatase activity	0.181301	724865/411602/727113	3	2	724865/411602	1	727113
CC	GO:0005740	mitochondrial envelope	0.183023	411677	1	0		1	411677
MF	GO:0016818	hydrolase activity, acting on acid anhydrides, in phosphorus-containing anhydrides	0.188601	724865/411602/727113	3	2	724865/411602	1	727113
MF	GO:0005509	calcium ion binding	0.189702	412487/408797	2	1	412487	1	408797
BP	GO:0016579	protein deubiquitination	0.194411	411038	1	1	411038	0
BP	GO:0070646	protein modification by small protein removal	0.194411	411038	1	1	411038	0
CC	GO:0015630	microtubule cytoskeleton	0.195742	411602	1	1	411602	0
MF	GO:0016817	hydrolase activity, acting on acid anhydrides	0.198455	724865/411602/727113	3	2	724865/411602	1	727113
MF	GO:0003779	actin binding	0.199852	552082	1	1	552082	0
CC	GO:0016021	integral component of membrane	0.21331	100576555/724561/724747/724916/410755	5	2	724561/724747	3	100576555/724916/410755
CC	GO:0031224	intrinsic component of membrane	0.21331	100576555/724561/724747/724916/410755	5	2	724561/724747	3	100576555/724916/410755
CC	GO:0044429	mitochondrial part	0.214481	411677	1	0		1	411677
MF	GO:0004386	helicase activity	0.215258	727113	1	0		1	727113
MF	GO:0008238	exopeptidase activity	0.215258	726391	1	1	726391	0
MF	GO:0019783	ubiquitin-like protein-specific protease activity	0.215258	411038	1	1	411038	0
MF	GO:0036459	thiol-dependent ubiquitinyl hydrolase activity	0.215258	411038	1	1	411038	0
MF	GO:0101005	ubiquitinyl hydrolase activity	0.215258	411038	1	1	411038	0
BP	GO:0006355	regulation of transcription, DNA-templated	0.225241	725966/406112/724465	3	1	406112	2	725966/724465
BP	GO:1903506	regulation of nucleic acid-templated transcription	0.225241	725966/406112/724465	3	1	406112	2	725966/724465
BP	GO:2001141	regulation of RNA biosynthetic process	0.225241	725966/406112/724465	3	1	406112	2	725966/724465
CC	GO:0031967	organelle envelope	0.226751	411677	1	0		1	411677
CC	GO:0031975	envelope	0.226751	411677	1	0		1	411677
BP	GO:0051252	regulation of RNA metabolic process	0.227854	725966/406112/724465	3	1	406112	2	725966/724465
BP	GO:0019219	regulation of nucleobase-containing compound metabolic process	0.235733	725966/406112/724465	3	1	406112	2	725966/724465
BP	GO:0009889	regulation of biosynthetic process	0.238372	725966/406112/724465	3	1	406112	2	725966/724465
BP	GO:0010556	regulation of macromolecule biosynthetic process	0.238372	725966/406112/724465	3	1	406112	2	725966/724465
BP	GO:0031326	regulation of cellular biosynthetic process	0.238372	725966/406112/724465	3	1	406112	2	725966/724465
BP	GO:2000112	regulation of cellular macromolecule biosynthetic process	0.238372	725966/406112/724465	3	1	406112	2	725966/724465
MF	GO:0042302	structural constituent of cuticle	0.245204	724777	1	0		1	724777
BP	GO:0010468	regulation of gene expression	0.251652	725966/406112/724465	3	1	406112	2	725966/724465
MF	GO:0005543	phospholipid binding	0.252515	412487	1	1	412487	0
BP	GO:0055114	oxidation-reduction process	0.254779	112939925/412209/724175/112935903	4	2	412209/112935903	2	112939925/724175
BP	GO:0006820	anion transport	0.255623	411677	1	0		1	411677
BP	GO:0051171	regulation of nitrogen compound metabolic process	0.259683	725966/406112/724465	3	1	406112	2	725966/724465
BP	GO:0080090	regulation of primary metabolic process	0.259683	725966/406112/724465	3	1	406112	2	725966/724465
BP	GO:0031323	regulation of cellular metabolic process	0.26506	725966/406112/724465	3	1	406112	2	725966/724465
BP	GO:0030001	metal ion transport	0.270211	410018	1	1	410018	0
BP	GO:0060255	regulation of macromolecule metabolic process	0.278575	725966/406112/724465	3	1	406112	2	725966/724465
BP	GO:0019222	regulation of metabolic process	0.286727	725966/406112/724465	3	1	406112	2	725966/724465
MF	GO:0003777	microtubule motor activity	0.288041	411602	1	1	411602	0
BP	GO:0007264	small GTPase mediated signal transduction	0.291121	100577719/102655814	2	1	100577719	1	102655814
CC	GO:0005739	mitochondrion	0.29115	411677	1	0		1	411677
BP	GO:0015672	monovalent inorganic cation transport	0.291577	410018	1	1	410018	0
BP	GO:0034220	ion transmembrane transport	0.291577	411677	1	0		1	411677
BP	GO:0070647	protein modification by small protein conjugation or removal	0.291577	411038	1	1	411038	0
MF	GO:0050662	coenzyme binding	0.293291	410638/408817	2	1	410638	1	408817
CC	GO:0031090	organelle membrane	0.296754	411677	1	0		1	411677
BP	GO:0007018	microtubule-based movement	0.298564	411602	1	1	411602	0
BP	GO:0006508	proteolysis	0.31133	726391/411038/726286	3	2	726391/411038	1	726286
BP	GO:0006928	movement of cell or subcellular component	0.312339	411602	1	1	411602	0
CC	GO:0044425	membrane part	0.31282	100576555/724561/724747/724916/410755	5	2	724561/724747	3	100576555/724916/410755
MF	GO:0070011	peptidase activity, acting on L-amino acid peptides	0.31299	726391/411038/726286	3	2	726391/411038	1	726286
MF	GO:0003677	DNA binding	0.321877	726825/725966/724465/552498	4	2	726825/552498	2	725966/724465
MF	GO:0005085	guanyl-nucleotide exchange factor activity	0.321916	100577719	1	1	100577719	0
MF	GO:0008234	cysteine-type peptidase activity	0.321916	411038	1	1	411038	0
MF	GO:0008233	peptidase activity	0.326378	726391/411038/726286	3	2	726391/411038	1	726286
MF	GO:0008289	lipid binding	0.328499	412487	1	1	412487	0
CC	GO:0044430	cytoskeletal part	0.340142	411602	1	1	411602	0
CC	GO:0005856	cytoskeleton	0.360902	411602	1	1	411602	0
BP	GO:0006351	transcription, DNA-templated	0.369084	725966/406112/724465	3	1	406112	2	725966/724465
BP	GO:0097659	nucleic acid-templated transcription	0.369084	725966/406112/724465	3	1	406112	2	725966/724465
BP	GO:0007017	microtubule-based process	0.371164	411602	1	1	411602	0
BP	GO:0032774	RNA biosynthetic process	0.380063	725966/406112/724465	3	1	406112	2	725966/724465
MF	GO:0008092	cytoskeletal protein binding	0.385006	552082	1	1	552082	0
MF	GO:0016829	lyase activity	0.385006	410638	1	1	410638	0
MF	GO:0003774	motor activity	0.39099	411602	1	1	411602	0
BP	GO:1901135	carbohydrate derivative metabolic process	0.392319	100577725/107965774	2	1	107965774	1	100577725
MF	GO:0016791	phosphatase activity	0.396917	409751	1	1	409751	0
MF	GO:0016779	nucleotidyltransferase activity	0.402788	413048	1	0		1	413048
MF	GO:0051020	GTPase binding	0.402788	100577719	1	1	100577719	0
BP	GO:0006811	ion transport	0.40287	411677/410018	2	1	410018	1	411677
MF	GO:0043565	sequence-specific DNA binding	0.408603	725966	1	0		1	725966
MF	GO:0005524	ATP binding	0.440915	724865/411602/727113/413048/724593	5	3	724865/411602/724593	2	727113/413048
MF	GO:0032559	adenyl ribonucleotide binding	0.442882	724865/411602/727113/413048/724593	5	3	724865/411602/724593	2	727113/413048
MF	GO:0030554	adenyl nucleotide binding	0.444848	724865/411602/727113/413048/724593	5	3	724865/411602/724593	2	727113/413048
MF	GO:0008237	metallopeptidase activity	0.447786	726391	1	1	726391	0
MF	GO:0019899	enzyme binding	0.458507	100577719	1	1	100577719	0
CC	GO:1902494	catalytic complex	0.464772	411602	1	1	411602	0
MF	GO:0004252	serine-type endopeptidase activity	0.474208	726286	1	0		1	726286
BP	GO:0035556	intracellular signal transduction	0.484173	100577719/102655814	2	1	100577719	1	102655814
MF	GO:0004930	G-protein coupled receptor activity	0.489464	410755	1	0		1	410755
BP	GO:0006812	cation transport	0.490162	410018	1	1	410018	0
MF	GO:0042578	phosphoric ester hydrolase activity	0.499394	409751	1	1	409751	0
CC	GO:0044446	intracellular organelle part	0.499594	411602/411677	2	1	411602	1	411677
CC	GO:0044422	organelle part	0.504929	411602/411677	2	1	411602	1	411677
MF	GO:0008236	serine-type peptidase activity	0.51869	726286	1	0		1	726286
MF	GO:0017171	serine hydrolase activity	0.51869	726286	1	0		1	726286
BP	GO:0034654	nucleobase-containing compound biosynthetic process	0.523065	725966/406112/724465	3	1	406112	2	725966/724465
MF	GO:0003700	DNA binding transcription factor activity	0.532683	725966	1	0		1	725966
BP	GO:0019438	aromatic compound biosynthetic process	0.550308	725966/406112/724465	3	1	406112	2	725966/724465
BP	GO:0007186	G-protein coupled receptor signaling pathway	0.552607	410755	1	0		1	410755
BP	GO:0018130	heterocycle biosynthetic process	0.562419	725966/406112/724465	3	1	406112	2	725966/724465
BP	GO:1901362	organic cyclic compound biosynthetic process	0.56482	725966/406112/724465	3	1	406112	2	725966/724465
BP	GO:0006629	lipid metabolic process	0.570289	726798	1	1	726798	0
BP	GO:0019752	carboxylic acid metabolic process	0.574603	410638	1	1	410638	0
BP	GO:0006082	organic acid metabolic process	0.578875	410638	1	1	410638	0
BP	GO:0043436	oxoacid metabolic process	0.578875	410638	1	1	410638	0
MF	GO:0004888	transmembrane signaling receptor activity	0.585801	113218602/410755	2	0		2	113218602/410755
MF	GO:0038023	signaling receptor activity	0.585801	113218602/410755	2	0		2	113218602/410755
MF	GO:0060089	molecular transducer activity	0.585801	113218602/410755	2	0		2	113218602/410755
MF	GO:0046983	protein dimerization activity	0.588862	724465	1	0		1	724465
MF	GO:0004871	signal transducer activity	0.617841	113218602/410755	2	0		2	113218602/410755
MF	GO:0098772	molecular function regulator	0.623831	100577719	1	1	100577719	0
MF	GO:0140110	transcription regulator activity	0.631198	725966	1	0		1	725966
MF	GO:0004984	olfactory receptor activity	0.634828	113218602	1	0		1	113218602
BP	GO:0055085	transmembrane transport	0.639081	411677/410018	2	1	410018	1	411677
BP	GO:0007165	signal transduction	0.639817	100577719/102655814/410755	3	1	100577719	2	102655814/410755
BP	GO:0007608	sensory perception of smell	0.641857	113218602	1	0		1	113218602
BP	GO:0007154	cell communication	0.644086	100577719/102655814/410755	3	1	100577719	2	102655814/410755
BP	GO:0023052	signaling	0.648322	100577719/102655814/410755	3	1	100577719	2	102655814/410755
BP	GO:0071702	organic substance transport	0.659602	411677	1	0		1	411677
MF	GO:0001883	purine nucleoside binding	0.678959	102655814	1	0		1	102655814
MF	GO:0005525	GTP binding	0.678959	102655814	1	0		1	102655814
MF	GO:0032549	ribonucleoside binding	0.678959	102655814	1	0		1	102655814
MF	GO:0032550	purine ribonucleoside binding	0.678959	102655814	1	0		1	102655814
MF	GO:0032561	guanyl ribonucleotide binding	0.678959	102655814	1	0		1	102655814
MF	GO:0001882	nucleoside binding	0.68213	102655814	1	0		1	102655814
MF	GO:0008270	zinc ion binding	0.683137	726391/novel.76	2	2	726391/novel.76	0
MF	GO:0005549	odorant binding	0.688378	113218602	1	0		1	113218602
MF	GO:0019001	guanyl nucleotide binding	0.688378	102655814	1	0		1	102655814
BP	GO:0003008	system process	0.68943	113218602	1	0		1	113218602
BP	GO:0007600	sensory perception	0.68943	113218602	1	0		1	113218602
BP	GO:0007606	sensory perception of chemical stimulus	0.68943	113218602	1	0		1	113218602
BP	GO:0050877	nervous system process	0.68943	113218602	1	0		1	113218602
MF	GO:0004175	endopeptidase activity	0.709317	726286	1	0		1	726286
MF	GO:0005198	structural molecule activity	0.709317	724777	1	0		1	724777
BP	GO:0016070	RNA metabolic process	0.717081	725966/406112/724465	3	1	406112	2	725966/724465
BP	GO:0051716	cellular response to stimulus	0.727841	100577719/102655814/410755	3	1	100577719	2	102655814/410755
BP	GO:0032501	multicellular organismal process	0.744347	113218602	1	0		1	113218602
MF	GO:0016788	hydrolase activity, acting on ester bonds	0.749663	409751	1	1	409751	0
CC	GO:0043228	non-membrane-bounded organelle	0.754686	411602	1	1	411602	0
CC	GO:0043232	intracellular non-membrane-bounded organelle	0.754686	411602	1	1	411602	0
BP	GO:0050896	response to stimulus	0.767903	100577719/102655814/410755	3	1	100577719	2	102655814/410755
CC	GO:0043231	intracellular membrane-bounded organelle	0.809985	411677/novel.76	2	1	novel.76	1	411677
CC	GO:0043227	membrane-bounded organelle	0.819441	411677/novel.76	2	1	novel.76	1	411677
BP	GO:0034645	cellular macromolecule biosynthetic process	0.820674	725966/406112/724465	3	1	406112	2	725966/724465
BP	GO:0009059	macromolecule biosynthetic process	0.82323	725966/406112/724465	3	1	406112	2	725966/724465
BP	GO:0044271	cellular nitrogen compound biosynthetic process	0.82323	725966/406112/724465	3	1	406112	2	725966/724465
BP	GO:0044281	small molecule metabolic process	0.827476	410638	1	1	410638	0
BP	GO:0090304	nucleic acid metabolic process	0.839145	725966/406112/724465	3	1	406112	2	725966/724465
CC	GO:0044444	cytoplasmic part	0.847811	411677	1	0		1	411677
BP	GO:0006464	cellular protein modification process	0.851569	411038/724611	2	1	411038	1	724611
BP	GO:0036211	protein modification process	0.851569	411038/724611	2	1	411038	1	724611
BP	GO:0010467	gene expression	0.852787	725966/406112/724465	3	1	406112	2	725966/724465
MF	GO:0140096	catalytic activity, acting on a protein	0.858642	726391/411038/726286	3	2	726391/411038	1	726286
BP	GO:0043412	macromolecule modification	0.877919	411038/724611	2	1	411038	1	724611
CC	GO:0005634	nucleus	0.884248	novel.76	1	1	novel.76	0
MF	GO:0016301	kinase activity	0.897933	413048	1	0		1	413048
MF	GO:0016773	phosphotransferase activity, alcohol group as acceptor	0.903987	413048	1	0		1	413048
CC	GO:0005737	cytoplasm	0.91416	411677	1	0		1	411677
MF	GO:0005215	transporter activity	0.929369	410018	1	1	410018	0
CC	GO:0032991	protein-containing complex	0.950068	411602	1	1	411602	0
BP	GO:0006810	transport	0.954557	411677/410018	2	1	410018	1	411677
MF	GO:0016772	transferase activity, transferring phosphorus-containing groups	0.955615	413048	1	0		1	413048
BP	GO:0051234	establishment of localization	0.955837	411677/410018	2	1	410018	1	411677
BP	GO:0051179	localization	0.958695	411677/410018	2	1	410018	1	411677
