# Supplementary material for: Preliminary Study on the Pathogenic Mechanism of Jujube Flower Disease in Honeybees (Apis mellifera ligustica) Based on Midgut Transcriptomics
Source: Genes (Basel). 2024 Apr 24;15(5):533. doi: 10.3390/genes15050533 (PMC11121247; doi:10.3390/genes15050533)
Supplement: Supplementary file 1 [file genes-15-00533-s001.zip › Table S5. KEGG enrichment analysis of the differentially expression genes between HG and DG.xlsx]

## Sheet: Sheet1
Table S5. KEGG enrichment analysis of the differentially expression genes between HG and DG
KEGG ID	Description	pvalue	padj	Up_Gene_names	Down_Gene_names
ame00130	Ubiquinone and other terpenoid-quinone biosynthesis - Apis mellifera (honey bee)	0.0999862	0.42213		726625
ame00350	Tyrosine metabolism - Apis mellifera (honey bee)	0.10727	0.42213	410638
ame00230	Purine metabolism - Apis mellifera (honey bee)	0.110121	0.42213		408299/413048
ame00760	Nicotinate and nicotinamide metabolism - Apis mellifera (honey bee)	0.128784	0.423148		408299
ame00380	Tryptophan metabolism - Apis mellifera (honey bee)	0.163549	0.439104	410638
ame00240	Pyrimidine metabolism - Apis mellifera (honey bee)	0.210006	0.439104		408299
ame03010	Ribosome - Apis mellifera (honey bee)	0.236175	0.452669		552494/724631
ame00270	Cysteine and methionine metabolism - Apis mellifera (honey bee)	0.283985	0.457774		409023
ame00010	Glycolysis / Gluconeogenesis - Apis mellifera (honey bee)	0.318452	0.457774	409751
ame00564	Glycerophospholipid metabolism - Apis mellifera (honey bee)	0.392835	0.514699		408817
ame04624	Toll and Imd signaling pathway - Apis mellifera (honey bee)	0.0557855	0.42213	551970	100578156
ame04013	MAPK signaling pathway - fly - Apis mellifera (honey bee)	0.468374	0.548735	551970
